# Supplementary material for: Emergency Colorectal Surgery in Those with Cirrhosis: A Population-based Study Assessing Practice Patterns, Outcomes and Predictors of Mortality
Source: J Can Assoc Gastroenterol. 2023 Oct 20;7(2):160–8. doi: 10.1093/jcag/gwad040 (PMC10999774; doi:10.1093/jcag/gwad040)
Supplement: gwad040_suppl_Supplementary_Materials [file gwad040_suppl_supplementary_materials.zip]

Archive with 10 entries (10 files):
- ICMJE-coi-disclosure_SP.docx
- gwad040_suppl_Supplementary_Checklist.docx
- gwad040_suppl_Supplementary_Table_1.docx
- ICMJE-coi-disclosure. Brennan.docx
- ICMJE-coi-disclosure. Caycedo.docx
- ICMJE-coi-disclosure. Djerboua.docx
- ICMJE-coi-disclosure. Flemming.docx
- ICMJE-coi-disclosure. Merchant.docx
- ICMJE-coi-disclosure. Nanji.docx
- ICMJE-coi-disclosure. Zhang.docx
